# Supplementary material for: Age-Related Variations in Clinical Profiles for Children with Sports- and Recreation-Related Concussions
Source: Diagnostics (Basel). 2024 Sep 14;14(18):2042. doi: 10.3390/diagnostics14182042 (PMC11431309; doi:10.3390/diagnostics14182042)
Supplement: Supplementary file 1 [file diagnostics-14-02042-s001.zip]

Archive with 1 entries (1 files):
- diagnostics-3183733-supplementary.pdf
